# Supplementary material for: Screening for latent tuberculosis infection in patients with chronic kidney disease: a review of evidence and current practice in the UK
Source: Clin Kidney J. 2025 Jun 19;18(7):sfaf197. doi: 10.1093/ckj/sfaf197 (PMC12378438; doi:10.1093/ckj/sfaf197)
Supplement: sfaf197_Supplemental_Files [file sfaf197_Supplemental_Files.zip]

Archive with 2 entries (2 files):
- 121 Supplementary tables.docx
- Anonymised_suppl_table_3.xlsx
