# Supplementary material for: Screening for latent tuberculosis infection in patients with chronic kidney disease: a review of evidence and current practice in the UK
Source: Clin Kidney J. 2025 Jun 19;18(7):sfaf197. doi: 10.1093/ckj/sfaf197 (PMC12378438; doi:10.1093/ckj/sfaf197)
Supplement: sfaf197_Supplemental_Files [file sfaf197_Supplemental_Files.zip › Anonymised_suppl_table_3.xlsx]

## Sheet: Supplementary table 3
Renal Unit	1	2	3	4	5	6	7	8	9	10	11	12	13	14	15	16	17	18	19	20	21	22	23	24	25	26	27	28	29	30	31	32	33	34	35	36	37
Region	London	London	London	London	London	London	North West	North West	North West	Northe West	North West	North West	North West	Yorkshire	Yorkshire	Yorkshire	North East	North East	Midlands	Midlands	Midlands	Midlands	Midlands	Midlands	Midlands	Midlands	South East	South East	South East	South East	South East	South East	East of England	East of England	East of England	South West	South West
Role	Consultant Nephrologist	Consultant Nephrologist	Clinical director	Transplant lead		Renal Unit director	AKC/Predialysis/pretransplant lead	Clinical Director Renal Transplant	Clinical Director	Transplant nephrologist	Clinical director	Clinical Lead	Dept IPC lead	Clincal director		Specialty lead	Transplant nephrologist	Clinical director		Pre-dialysis lead	Consultant Nephrologist	Consultant Nephrologist	Clinical lead	Satellite unit consultant nephrologist	Renal transplant physician	Clinical lead and AKC team member	Clinical Lead for renal & consultant	Consultant Nephrologist - working in transplant, low clearance and home haemodialysis	Clinical lead			Clinical lead	Renal service director		Clinical Service Lead	Clinical Director
Role regarding TB	No direct role	No role mentioned	No role menitoned	Link for protocol		No role mentioned	No role	No role mentioned	No role mentioned	No role mentioned		No role mentioned	No role mentioned		Helped develop TB screening protocol				Transplant Infection MDT lead		Refers for test	No role mentioned	No role mentioned	No role mentioned	Wrote local guidelines	No role mentioned				None	Infection control dept lead			No role
Formal policy for LTBI screening?	No	Yes	Yes	No	No	No	No	Yes	No	Yes	No	Yes	No	Yes	Yes	No	Yes	Yes	No	Yes	Yes	No	No	Yes	Yes	Yes	No	Yes	No	No	No	Yes	No	No	Yes	No	Yes
If no, outline how practice varies?	Screening for pre-high dose immunosuppression e.g. rituximab, cyclophosphamide or if clinical suspcion. Some patients have been identified when taking part in research studies which include screeing.				Symptomatic or due to to be activated on transplant list	Don't screen	Screened during transplant workup but no policy otherwise. Patients with past history of TB receive prophylactic anti-TB treatment for the first 6 months at the transplanting centre (Manchester Royal Infirmary)						CXR for transplant work-up or in advance of potent immunosupression (eg for vasculitis Rx)			Testing based on individual clincal assessment							Uniform				Pts planned for transplant or immunosupression are screened				Screening depends on clinical indication and high risk patient			We follow on patient from transplant centres with regards to TB prophylaxis post transplantation.		Prevalence of TB in our patient population is extremely low. When we have a patient with a higher risk profile we seek expert advice from a respiratory consultant with sub specialisation in MTB	usually interferon gamma release tests on people originating from or spending time in countries where TB is endemic, or with close contacts with disease
When do you routinely screen for LTBI?	Pre-high dose immunosupression, clinical suspicion or when in research studies	All newstarts of HD or PD regardless of risk profile. Plan to extend protocol to screen AKC patients but not yet in practice.	Prospective transplant with high risk profile (country of brith and PMH)	Prospective transplant with high risk profile (country of brith and PMH)	AKC deemed high risk based on country birth or PMH, prospective transplant regardless of risk profile.		All prospective kidney transplant recipients, regardless of country of birth or risk profile	All prospective kidney transplant recipients, regardless of country of birth or risk profile	AKC deemed high risk (country of birth and PMH, all prospective transplant recipients, due to start immunosupression)	All AKC and propsective transplant patients regardless of risk profile	Prospective transplant based on high risk country of birth or PMH	Prospective transplant regardless of risk profile	Propsective transplant based on high risk profile (country of birth and PMH. Approach for vasculitis is as below:- Tuberculosis prophylaxis: All patients at high risk of TB should be considered for empirical treatment of latent TB infection with isoniazid 300mg daily & Pyridoxine 10mg daily for 6 months post remission induction therapy. High-risk patients include: o All patients born in endemic a…	Pre-immunosupression with rituximab or cyclophosphamide	All prospective kdiney transplants regardless of risk profile	Prospective transplant based on high risk country of birth or PMH, prior to immunosupression therapyif deemed high risk	All prospective transplants regardless of risk profile	Prospective transplant based on high risk country of birth or PMH	All prospective transplants regardless of risk profile	AKC deemed high risk based on country birth or PMH, prospective transplant regardless of risk profile	All prosective Kidney trnasplant recipients regardless of risk profile	Prospective transplant with high risk profile (country of brith and PMH)	When planning for rituximab or eculizumab	All new HD and PD regardless risk profile, All prospective transplant regardless of risk profile	All prospective kidney transplants regardless of risk profile	AKC deemed high risk (country birth and PMH), prospective kidney transplant deemed high risk. Nottingham pushing to screen all prospective transplant.	Prospective transplant deemed high risk based on country birth and PMH	Prospective transplant based on high risk country of birth or PMH	Prospective transplant based on high risk country of birth or PMH	Prospective transplant based on high risk country of birth or PMH	All prospective kdiney transplants regardless of risk profile, any high risk patcient with history suggestive of TB reactivation.	Prospective transplant based on high risk country of birth or PMH	Propsective transplant deemed high risk based on country birth or PMH	Ad-hoc for those planned for intense immuosupression	Prospective transplant based on high risk country of birth or PMH, prior to immunosupression therapy in vasculitis/lupus clinics	AKC deemed high risk based country birth and PMH, prospective transplant deemed high risk based on country birth or PMH	Prospective kidney transplant recipients identified as high risk based on country of birth and medical histor
Tests for routinely screening	Hx&O/E, CXR, IGRA	Hx&O/E, IGRA. Majority would have had CXR for other reason	Hx&O/E, CXR, IGRA	Hx&O/E, CXR, IGRA	Hx&O/E, CXR, IGRA		Hx&O/E, CXR	IGRA	Hx&O/E, CXR, IGRA	Hx&O/E, CXR, IGRA	Hx&O/E, CXR, IGRA	Hx&O/E, IGRA	Hx&O/E, CXR, IGRA	Hx&O/E, CXR, IGRA	IGRA	IGRA	Hx&O/E, CXR	Hx&O/E, CXR, IGRA	IGRA	Hx&O/E, CXR, IGRA	CXR, IGRA	Hx&O/E, CXR, IGRA	CXR, IGRA	IGRA	CXR, IGRA	Hx&O/E, CXR, IGRA	IGRA	Hx&O/E, CXR, IGRA, Referral to TB team for any patient from high prevalence country who is being listed for renal transplant - policy is to receive 6m isoniazid & pyridoxine	History&O/E, CXR and tuberculin skin test	IGRA	CXR, IGRA	Hx&O/E, IGRA	History&O/E, CXR and tuberculin skin test	Hx&O/E, CXR, IGRA, chest clinic referral	Hx&O/E, IGRA	Hx&O/E, CXR, IGRA	CXR
If positive for potenital LTBI where referred for further Ix + Mx?	Respiratory	Imperial College trust TB service	Respiratory	Respiratory	Infectious diseases	Respiratory	Respiratory	Infectious Diseases	Infectious Diseases	Respiratory	Respiratory	Respiratory	Respiratory	Infectious diseases	Respiratory	Respiratory	Respiratory	Respiratory	Infectious diseases	Infectious diseases	Respiratory if symptomatic	Respiratory	Respiratory and infectious diseases	Respiratory	Respiratory	TB renal clinic	Respiratory	Respiratory	Infectious diseases	Respiratory	Respiratory	In-house, respiratory or infectious disease depending location	Respiratory	Respiratory	Infectious diseases	Respiratory
